# Supplementary material for: Predicting Bioactive Compounds in Arbutus unedo L. Leaves Using Machine Learning: Influence of Extraction Technique, Solvent Type, and Geographical Location
Source: Foods. 2026 Mar 11;15(6):993. doi: 10.3390/foods15060993 (PMC13024744; doi:10.3390/foods15060993)
Supplement: Supplementary file 1 [file foods-15-00993-s001.zip]

Archive with 1 entries (1 files):
- foods-4149142-supplementary.pdf
